# Supplementary material for: Optimization of a Lambda-RED Recombination Method for Rapid Gene Deletion in Human Cytomegalovirus
Source: Int J Mol Sci. 2021 Sep 29;22(19):10558. doi: 10.3390/ijms221910558 (PMC8508972; doi:10.3390/ijms221910558)
Supplement: Supplementary file 1 [file ijms-22-10558-s001.zip]

Archive with 1 entries (1 files):
- ijms-1368796-supplementary.pdf
